# Supplementary material for: Assessment of Serum Pepsinogens with and without Co-Testing with Gastrin-17 in Gastric Cancer Risk Assessment—Results from the GISTAR Pilot Study
Source: Diagnostics (Basel). 2022 Jul 19;12(7):1746. doi: 10.3390/diagnostics12071746 (PMC9325279; doi:10.3390/diagnostics12071746)
Supplement: Supplementary file 1 [file diagnostics-12-01746-s001.zip]

Archive with 3 entries (3 files):
- Supp Figure S1 - AGREEMENT.pdf
- Supp Figure S2 - CONCORDANCE.pdf
- Supp Table S1 - Alternative cutoff.xlsx
